# Supplementary material for: Clinical tolerance but no protective efficacy in a placebo-controlled trial of repeated controlled schistosome infection
Source: J Clin Invest. 2024 Dec 12;135(4):e185422. doi: 10.1172/JCI185422 (PMC11827845; doi:10.1172/JCI185422)
Supplement: Supporting data values [file jci-135-185422-s122.xlsx]

## Sheet: Fig2a
participant	group	week	eosinophils
1	Reinfection (n=12)	0	0.21
1	Reinfection (n=12)	6	0.86
1	Reinfection (n=12)	8	0.92
1	Reinfection (n=12)	9	0.06
1	Reinfection (n=12)	13	0.3
1	Reinfection (n=12)	15	0.37
1	Reinfection (n=12)	17	0.23
1	Reinfection (n=12)	18	0.26
1	Reinfection (n=12)	22	0.36
1	Reinfection (n=12)	23	0.38
1	Reinfection (n=12)	24	0.32
1	Reinfection (n=12)	25	5.61
1	Reinfection (n=12)	26	0.27
1	Reinfection (n=12)	28	0.38
1	Reinfection (n=12)	30	0.35
1	Reinfection (n=12)	32	0.24
1	Reinfection (n=12)	34	0.23
1	Reinfection (n=12)	38	0.26
2	Reinfection (n=12)	0	0.25
2	Reinfection (n=12)	4	0.17
2	Reinfection (n=12)	6	0.52
2	Reinfection (n=12)	8	0.43
2	Reinfection (n=12)	9	0.29
2	Reinfection (n=12)	13	0.7
2	Reinfection (n=12)	15	0.54
2	Reinfection (n=12)	17	0.14
2	Reinfection (n=12)	18	0.2
2	Reinfection (n=12)	22	0.36
2	Reinfection (n=12)	24	0.61
2	Reinfection (n=12)	25	1.05
2	Reinfection (n=12)	26	3.06
2	Reinfection (n=12)	28	2.83
2	Reinfection (n=12)	30	1.2
2	Reinfection (n=12)	32	1.02
2	Reinfection (n=12)	34	0.52
2	Reinfection (n=12)	38	0.39
3	Reinfection (n=12)	0	0.12
3	Reinfection (n=12)	4	0.28
3	Reinfection (n=12)	6	0.15
3	Reinfection (n=12)	8	0.07
3	Reinfection (n=12)	9	0.09
3	Reinfection (n=12)	13	0.12
3	Reinfection (n=12)	15	0.14
3	Reinfection (n=12)	17	0.05
3	Reinfection (n=12)	18	0.29
3	Reinfection (n=12)	22	0.31
3	Reinfection (n=12)	23	0.11
3	Reinfection (n=12)	25	0.07
3	Reinfection (n=12)	26	0.17
3	Reinfection (n=12)	28	0.15
3	Reinfection (n=12)	30	0.12
3	Reinfection (n=12)	32	0.12
3	Reinfection (n=12)	34	0.11
3	Reinfection (n=12)	38	0.12
4	Reinfection (n=12)	0	0.16
4	Reinfection (n=12)	4	0.19
4	Reinfection (n=12)	6	0.2
4	Reinfection (n=12)	8	0.2
4	Reinfection (n=12)	9	0.15
4	Reinfection (n=12)	13	0.44
4	Reinfection (n=12)	15	0.39
4	Reinfection (n=12)	17	0.39
4	Reinfection (n=12)	18	0.95
4	Reinfection (n=12)	22	1.05
4	Reinfection (n=12)	23	0.47
4	Reinfection (n=12)	24	0.36
4	Reinfection (n=12)	25	0.37
4	Reinfection (n=12)	26	0.31
4	Reinfection (n=12)	28	0.28
4	Reinfection (n=12)	30	0.29
4	Reinfection (n=12)	32	0.51
4	Reinfection (n=12)	34	0.17
4	Reinfection (n=12)	38	0.13
5	Reinfection (n=12)	0	0.14
5	Reinfection (n=12)	4	0.36
5	Reinfection (n=12)	6	2.22
5	Reinfection (n=12)	8	1.34
5	Reinfection (n=12)	9	1.16
5	Reinfection (n=12)	13	0.77
5	Reinfection (n=12)	15	0.55
5	Reinfection (n=12)	17	0.34
5	Reinfection (n=12)	18	0.56
5	Reinfection (n=12)	22	0.58
5	Reinfection (n=12)	24	0.38
5	Reinfection (n=12)	25	0.33
5	Reinfection (n=12)	26	0.23
5	Reinfection (n=12)	28	0.24
5	Reinfection (n=12)	32	0.15
5	Reinfection (n=12)	34	0.33
5	Reinfection (n=12)	38	0.17
6	Reinfection (n=12)	0	0.61
6	Reinfection (n=12)	6	0.65
6	Reinfection (n=12)	8	0.33
6	Reinfection (n=12)	9	0.54
6	Reinfection (n=12)	13	0.37
6	Reinfection (n=12)	15	0.39
6	Reinfection (n=12)	17	0.43
6	Reinfection (n=12)	18	0.51
6	Reinfection (n=12)	22	0.77
6	Reinfection (n=12)	23	0.53
6	Reinfection (n=12)	24	0.55
6	Reinfection (n=12)	25	0.45
6	Reinfection (n=12)	26	0.53
6	Reinfection (n=12)	28	0.47
6	Reinfection (n=12)	30	0.5
6	Reinfection (n=12)	32	0.64
6	Reinfection (n=12)	34	0.45
6	Reinfection (n=12)	38	0.33
7	Reinfection (n=12)	0	0.22
7	Reinfection (n=12)	4	0.53
7	Reinfection (n=12)	6	1.9
7	Reinfection (n=12)	8	3.59
7	Reinfection (n=12)	9	3.29
7	Reinfection (n=12)	13	0.81
7	Reinfection (n=12)	15	2.58
7	Reinfection (n=12)	17	1.19
7	Reinfection (n=12)	18	1.05
7	Reinfection (n=12)	22	1.53
7	Reinfection (n=12)	23	1.81
7	Reinfection (n=12)	24	2.75
7	Reinfection (n=12)	25	4.89
7	Reinfection (n=12)	26	5.43
7	Reinfection (n=12)	28	8.2
7	Reinfection (n=12)	30	4.06
7	Reinfection (n=12)	32	3.91
7	Reinfection (n=12)	34	1.48
7	Reinfection (n=12)	38	0.59
8	Reinfection (n=12)	0	0.14
8	Reinfection (n=12)	4	0.17
8	Reinfection (n=12)	8	0.42
8	Reinfection (n=12)	9	0.53
8	Reinfection (n=12)	13	0.6
8	Reinfection (n=12)	15	0.28
8	Reinfection (n=12)	17	0.31
8	Reinfection (n=12)	18	0.18
8	Reinfection (n=12)	22	0.38
8	Reinfection (n=12)	23	0.32
8	Reinfection (n=12)	24	0.56
8	Reinfection (n=12)	25	0.73
8	Reinfection (n=12)	26	5.91
8	Reinfection (n=12)	28	3.05
8	Reinfection (n=12)	30	1.5
8	Reinfection (n=12)	38	0.48
9	Reinfection (n=12)	0	0.31
9	Reinfection (n=12)	6	0.48
9	Reinfection (n=12)	8	0.48
9	Reinfection (n=12)	9	0.56
9	Reinfection (n=12)	15	0.54
9	Reinfection (n=12)	17	0.24
9	Reinfection (n=12)	18	0.78
9	Reinfection (n=12)	23	0.48
9	Reinfection (n=12)	24	0.6
9	Reinfection (n=12)	25	0.6
9	Reinfection (n=12)	26	0.35
9	Reinfection (n=12)	28	0.61
9	Reinfection (n=12)	30	0.36
9	Reinfection (n=12)	34	0.64
9	Reinfection (n=12)	38	0.35
10	Reinfection (n=12)	0	0.06
10	Reinfection (n=12)	4	0.16
10	Reinfection (n=12)	9	0.18
10	Reinfection (n=12)	13	0.12
10	Reinfection (n=12)	15	0.06
10	Reinfection (n=12)	17	0.08
10	Reinfection (n=12)	18	0.09
11	Reinfection (n=12)	0	0.17
11	Reinfection (n=12)	4	0.41
11	Reinfection (n=12)	6	1.25
11	Reinfection (n=12)	8	0.27
11	Reinfection (n=12)	9	1.43
11	Reinfection (n=12)	13	1.08
11	Reinfection (n=12)	17	0.81
11	Reinfection (n=12)	18	0.72
11	Reinfection (n=12)	22	0.71
11	Reinfection (n=12)	23	0.73
11	Reinfection (n=12)	24	1.39
11	Reinfection (n=12)	25	1.9
11	Reinfection (n=12)	26	10.05
11	Reinfection (n=12)	28	7.87
11	Reinfection (n=12)	32	2.82
11	Reinfection (n=12)	34	1.48
11	Reinfection (n=12)	38	0.7
12	Reinfection (n=12)	0	0.22
12	Reinfection (n=12)	4	0.22
12	Reinfection (n=12)	6	0.28
12	Reinfection (n=12)	8	0.27
12	Reinfection (n=12)	9	0.29
12	Reinfection (n=12)	13	0.26
12	Reinfection (n=12)	15	0.3
12	Reinfection (n=12)	17	0.26
12	Reinfection (n=12)	18	0.31
12	Reinfection (n=12)	22	0.32
12	Reinfection (n=12)	23	0.34
12	Reinfection (n=12)	24	0.29
12	Reinfection (n=12)	25	0.24
12	Reinfection (n=12)	26	0.23
12	Reinfection (n=12)	28	0.39
12	Reinfection (n=12)	30	0.31
12	Reinfection (n=12)	32	0.26
12	Reinfection (n=12)	34	0.19
12	Reinfection (n=12)	38	0.22
13	Infection control (n=12)	0	0.08
13	Infection control (n=12)	4	0.06
13	Infection control (n=12)	6	0.07
13	Infection control (n=12)	8	0.06
13	Infection control (n=12)	9	0.07
13	Infection control (n=12)	13	0.09
13	Infection control (n=12)	15	0.09
13	Infection control (n=12)	17	0.09
13	Infection control (n=12)	18	0.12
13	Infection control (n=12)	22	0.23
13	Infection control (n=12)	23	0.25
13	Infection control (n=12)	24	0.25
13	Infection control (n=12)	25	0.24
13	Infection control (n=12)	26	0.21
13	Infection control (n=12)	28	0.13
13	Infection control (n=12)	30	0.11
13	Infection control (n=12)	32	0.15
13	Infection control (n=12)	34	0.11
13	Infection control (n=12)	38	0.1
14	Infection control (n=12)	0	0.2
14	Infection control (n=12)	6	0.17
14	Infection control (n=12)	8	0.1
14	Infection control (n=12)	9	0.23
14	Infection control (n=12)	15	0.12
14	Infection control (n=12)	17	0.17
14	Infection control (n=12)	18	0.17
14	Infection control (n=12)	22	0.24
14	Infection control (n=12)	23	0.21
14	Infection control (n=12)	24	0.28
14	Infection control (n=12)	25	0.34
14	Infection control (n=12)	26	0.45
14	Infection control (n=12)	28	0.75
14	Infection control (n=12)	30	0.47
14	Infection control (n=12)	34	0.36
14	Infection control (n=12)	38	0.52
15	Infection control (n=12)	0	0.53
15	Infection control (n=12)	4	0.54
15	Infection control (n=12)	6	0.35
15	Infection control (n=12)	8	0.55
15	Infection control (n=12)	9	0.44
15	Infection control (n=12)	15	0.22
15	Infection control (n=12)	17	0.5
15	Infection control (n=12)	18	0.38
15	Infection control (n=12)	22	0.57
15	Infection control (n=12)	23	0.37
15	Infection control (n=12)	24	0.92
15	Infection control (n=12)	25	0.28
15	Infection control (n=12)	26	0.92
15	Infection control (n=12)	28	0.25
15	Infection control (n=12)	30	0.43
15	Infection control (n=12)	32	0.55
15	Infection control (n=12)	34	0.38
15	Infection control (n=12)	38	0.5
16	Infection control (n=12)	0	0.38
16	Infection control (n=12)	4	0.24
16	Infection control (n=12)	6	0.38
16	Infection control (n=12)	8	0.36
16	Infection control (n=12)	9	0.32
16	Infection control (n=12)	13	0.29
16	Infection control (n=12)	15	0.31
16	Infection control (n=12)	17	0.29
16	Infection control (n=12)	18	0.25
16	Infection control (n=12)	22	0.23
16	Infection control (n=12)	23	0.41
16	Infection control (n=12)	24	0.4
16	Infection control (n=12)	25	0.46
16	Infection control (n=12)	26	0.35
16	Infection control (n=12)	28	0.36
16	Infection control (n=12)	32	0.33
16	Infection control (n=12)	34	0.28
16	Infection control (n=12)	38	0.36
17	Infection control (n=12)	0	0.06
17	Infection control (n=12)	6	0.07
17	Infection control (n=12)	8	0.06
17	Infection control (n=12)	9	0.09
17	Infection control (n=12)	13	0.04
17	Infection control (n=12)	15	0.05
17	Infection control (n=12)	17	0.07
17	Infection control (n=12)	18	0.07
17	Infection control (n=12)	22	0.09
17	Infection control (n=12)	23	0.16
17	Infection control (n=12)	24	0.14
17	Infection control (n=12)	25	0.14
17	Infection control (n=12)	26	0.11
17	Infection control (n=12)	28	0.1
17	Infection control (n=12)	30	0.07
17	Infection control (n=12)	32	0.09
17	Infection control (n=12)	34	0.06
18	Infection control (n=12)	0	0.28
18	Infection control (n=12)	4	0.26
18	Infection control (n=12)	8	0.19
18	Infection control (n=12)	9	0.12
18	Infection control (n=12)	13	0.24
18	Infection control (n=12)	15	0.24
18	Infection control (n=12)	17	0.24
18	Infection control (n=12)	18	0.32
18	Infection control (n=12)	22	0.29
18	Infection control (n=12)	23	0.27
18	Infection control (n=12)	24	0.32
18	Infection control (n=12)	25	0.26
18	Infection control (n=12)	26	0.35
18	Infection control (n=12)	28	0.32
18	Infection control (n=12)	30	0.26
18	Infection control (n=12)	32	0.46
18	Infection control (n=12)	34	0.37
18	Infection control (n=12)	38	0.4
19	Infection control (n=12)	0	0.03
19	Infection control (n=12)	4	0.04
19	Infection control (n=12)	6	0.03
19	Infection control (n=12)	8	0.03
19	Infection control (n=12)	9	0.02
19	Infection control (n=12)	13	0.04
19	Infection control (n=12)	15	0.05
19	Infection control (n=12)	17	0.04
19	Infection control (n=12)	18	0.06
19	Infection control (n=12)	22	0.02
19	Infection control (n=12)	23	0.11
19	Infection control (n=12)	24	0.09
19	Infection control (n=12)	25	0.11
19	Infection control (n=12)	26	0.04
19	Infection control (n=12)	30	0.07
19	Infection control (n=12)	32	0.11
19	Infection control (n=12)	34	0.07
20	Infection control (n=12)	0	0.53
20	Infection control (n=12)	4	1.75
20	Infection control (n=12)	6	0.91
20	Infection control (n=12)	8	0.54
20	Infection control (n=12)	9	0.67
20	Infection control (n=12)	15	0.72
20	Infection control (n=12)	17	0.43
20	Infection control (n=12)	18	0.6
20	Infection control (n=12)	22	1.19
20	Infection control (n=12)	23	0.65
20	Infection control (n=12)	24	0.4
20	Infection control (n=12)	25	0.71
20	Infection control (n=12)	26	1.35
20	Infection control (n=12)	28	2.7
20	Infection control (n=12)	30	1.12
20	Infection control (n=12)	32	0.52
20	Infection control (n=12)	34	0.66
21	Infection control (n=12)	0	0.06
21	Infection control (n=12)	4	0.09
21	Infection control (n=12)	6	0.02
21	Infection control (n=12)	8	0.11
21	Infection control (n=12)	9	0.12
21	Infection control (n=12)	13	0.08
21	Infection control (n=12)	15	0.06
21	Infection control (n=12)	17	0.13
21	Infection control (n=12)	18	0.04
21	Infection control (n=12)	22	0.16
21	Infection control (n=12)	23	0.19
21	Infection control (n=12)	24	1.2
21	Infection control (n=12)	25	0.8
21	Infection control (n=12)	26	0.58
21	Infection control (n=12)	28	0.15
21	Infection control (n=12)	30	0.08
21	Infection control (n=12)	32	0.15
21	Infection control (n=12)	34	0.13
21	Infection control (n=12)	38	0.14
22	Infection control (n=12)	0	0.15
22	Infection control (n=12)	4	0.13
22	Infection control (n=12)	6	0.13
22	Infection control (n=12)	8	0.1
22	Infection control (n=12)	9	0.08
22	Infection control (n=12)	15	0.09
22	Infection control (n=12)	17	0.11
22	Infection control (n=12)	18	0.1
22	Infection control (n=12)	22	0.14
22	Infection control (n=12)	23	0.41
22	Infection control (n=12)	24	0.61
22	Infection control (n=12)	25	0.27
22	Infection control (n=12)	26	0.4
22	Infection control (n=12)	28	0.22
22	Infection control (n=12)	30	0.15
22	Infection control (n=12)	32	0.2
22	Infection control (n=12)	38	0.12
23	Infection control (n=12)	0	0.14
23	Infection control (n=12)	4	0.1
23	Infection control (n=12)	6	0.11
23	Infection control (n=12)	8	0.13
23	Infection control (n=12)	9	0.2
23	Infection control (n=12)	15	0.14
23	Infection control (n=12)	17	0.13
23	Infection control (n=12)	18	0.12
23	Infection control (n=12)	22	0.51
23	Infection control (n=12)	23	1.51
23	Infection control (n=12)	24	2.09
23	Infection control (n=12)	25	1.53
23	Infection control (n=12)	28	0.83
23	Infection control (n=12)	32	0.64
23	Infection control (n=12)	34	0.27
23	Infection control (n=12)	38	0.23
24	Infection control (n=12)	0	0.08
24	Infection control (n=12)	4	0.1
24	Infection control (n=12)	6	0.11
24	Infection control (n=12)	8	0.09
24	Infection control (n=12)	9	0.1
24	Infection control (n=12)	13	0.13
24	Infection control (n=12)	15	0.1
24	Infection control (n=12)	17	0.11
24	Infection control (n=12)	18	0.08
24	Infection control (n=12)	22	0.15
24	Infection control (n=12)	23	0.28
24	Infection control (n=12)	24	0.28
24	Infection control (n=12)	25	0.19
24	Infection control (n=12)	26	0.15
24	Infection control (n=12)	30	0.1
24	Infection control (n=12)	32	0.38
24	Infection control (n=12)	34	0.18
24	Infection control (n=12)	38	0.1

## Sheet: Fig2b
participant	group	week	CAA_0.5
1	Reinfection	0	0.25
1	Reinfection	2	0.25
1	Reinfection	5	7.58016
1	Reinfection	6	19.0281
1	Reinfection	8	24.9056
1	Reinfection	9	16.1857
1	Reinfection	11	0.960361
1	Reinfection	13	1.51595
1	Reinfection	15	3.94723
1	Reinfection	17	8.0855
1	Reinfection	18	3.11145
1	Reinfection	20	0.528098
1	Reinfection	21	1.08954
1	Reinfection	22	3.25454
1	Reinfection	23	4.0249
1	Reinfection	24	11.5839
1	Reinfection	25	9.25155
1	Reinfection	26	7.84018
1	Reinfection	27	9.84489
1	Reinfection	28	5.70759
1	Reinfection	29	9.2439
1	Reinfection	30	9.84373
2	Reinfection	0	0.25
2	Reinfection	2	0.25
2	Reinfection	4	0.740045
2	Reinfection	6	4.25838
2	Reinfection	8	6.29788
2	Reinfection	9	2.93939
2	Reinfection	11	0.25
2	Reinfection	13	1.74129
2	Reinfection	15	0.25
2	Reinfection	17	0.25
2	Reinfection	18	0.25
2	Reinfection	20	0.728628
2	Reinfection	21	0.804031
2	Reinfection	22	1.03088
2	Reinfection	24	2.48936
2	Reinfection	25	1.73436
2	Reinfection	26	2.22138
2	Reinfection	27	2.22022
2	Reinfection	28	2.8064
2	Reinfection	29	3.44561
2	Reinfection	30	2.97487
3	Reinfection	0	0.25
3	Reinfection	2	0.25
3	Reinfection	4	0.25
3	Reinfection	6	1.95476
3	Reinfection	8	2.43519
3	Reinfection	9	0.973685
3	Reinfection	11	0.25
3	Reinfection	13	0.25
3	Reinfection	15	1.6914
3	Reinfection	17	2.57368
3	Reinfection	18	1.46578
3	Reinfection	20	0.25
3	Reinfection	21	0.25
3	Reinfection	22	0.25
3	Reinfection	23	0.671222
3	Reinfection	25	1.12665
3	Reinfection	26	1.4937
3	Reinfection	27	2.48146
3	Reinfection	28	2.86189
3	Reinfection	29	2.81582
3	Reinfection	30	1.86905
4	Reinfection	0	0.25
4	Reinfection	2	0.25
4	Reinfection	4	0.25
4	Reinfection	6	0.25
4	Reinfection	8	0.25
4	Reinfection	9	0.25
4	Reinfection	11	3.053
4	Reinfection	13	0.752161
4	Reinfection	15	1.67676
4	Reinfection	17	4.50136
4	Reinfection	18	1.22934
4	Reinfection	20	0.25
4	Reinfection	21	0.894867
4	Reinfection	22	1.41258
4	Reinfection	23	1.343
4	Reinfection	24	2.65332
4	Reinfection	25	2.47447
4	Reinfection	26	3.22349
4	Reinfection	27	3.47194
4	Reinfection	28	3.86607
4	Reinfection	29	2.87235
4	Reinfection	30	4.78255
5	Reinfection	0	0.25
5	Reinfection	2	0.25
5	Reinfection	4	0.25
5	Reinfection	6	0.944316
5	Reinfection	8	0.25
5	Reinfection	9	0.25
5	Reinfection	11	0.25
5	Reinfection	13	0.25
5	Reinfection	15	0.25
5	Reinfection	17	0.897725
5	Reinfection	18	0.25
5	Reinfection	20	0.25
5	Reinfection	21	0.25
5	Reinfection	22	0.25
5	Reinfection	24	0.787094
5	Reinfection	25	0.25
5	Reinfection	26	0.25
5	Reinfection	27	0.25
5	Reinfection	28	0.25
5	Reinfection	29	0.25
6	Reinfection	0	0.25
6	Reinfection	2	0.25
6	Reinfection	5	3.56797
6	Reinfection	6	4.398
6	Reinfection	8	4.3932
6	Reinfection	9	1.27055
6	Reinfection	13	1.7598
6	Reinfection	15	6.0524
6	Reinfection	17	3.89054
6	Reinfection	18	2.06088
6	Reinfection	20	0.25
6	Reinfection	21	0.25
6	Reinfection	22	3.67435
6	Reinfection	23	2.4026
6	Reinfection	24	3.4701
6	Reinfection	25	5.01418
6	Reinfection	26	5.25489
6	Reinfection	27	6.38241
6	Reinfection	28	5.65121
6	Reinfection	29	4.85871
6	Reinfection	30	4.41938
7	Reinfection	0	0.25
7	Reinfection	2	0.25
7	Reinfection	4	0.25
7	Reinfection	6	11.8048
7	Reinfection	8	23.9186
7	Reinfection	9	14.9762
7	Reinfection	11	1.98744
7	Reinfection	13	4.76016
7	Reinfection	15	3.68757
7	Reinfection	17	1.59728
7	Reinfection	18	1.00213
7	Reinfection	20	1.17829
7	Reinfection	21	2.66378
7	Reinfection	22	4.97598
7	Reinfection	23	6.76021
7	Reinfection	24	9.77431
7	Reinfection	25	14.2128
7	Reinfection	26	12.2143
7	Reinfection	27	12.7231
7	Reinfection	28	20.9166
7	Reinfection	29	15.5734
7	Reinfection	30	16.9325
8	Reinfection	0	0.25
8	Reinfection	2	0.25
8	Reinfection	4	2.99371
8	Reinfection	6	0.965165
8	Reinfection	8	1.51175
8	Reinfection	9	0.25
8	Reinfection	11	0.25
8	Reinfection	13	0.961524
8	Reinfection	15	0.533415
8	Reinfection	17	0.25
8	Reinfection	18	0.25
8	Reinfection	20	0.25
8	Reinfection	21	0.25
8	Reinfection	22	1.44251
8	Reinfection	23	1.86162
8	Reinfection	24	1.82292
8	Reinfection	25	2.43334
8	Reinfection	26	3.56626
8	Reinfection	27	3.93169
8	Reinfection	28	3.64835
8	Reinfection	29	4.08178
8	Reinfection	30	3.73855
9	Reinfection	0	0.25
9	Reinfection	2	0.25
9	Reinfection	5	3.658
9	Reinfection	6	9.312
9	Reinfection	8	9.01
9	Reinfection	9	2.187
9	Reinfection	11	0.25
9	Reinfection	13	2.896
9	Reinfection	15	3.495
9	Reinfection	17	2.599
9	Reinfection	18	1.154
9	Reinfection	20	0.25
9	Reinfection	21	0.551
9	Reinfection	23	1.3
9	Reinfection	24	1.941
9	Reinfection	25	1.132
9	Reinfection	26	1.555
9	Reinfection	27	1.968
9	Reinfection	28	1.802
9	Reinfection	29	2.081
9	Reinfection	30	1.094
10	Reinfection	0	0.25
10	Reinfection	2	0.25
10	Reinfection	4	0.25
10	Reinfection	6	3.138
10	Reinfection	9	1.59
10	Reinfection	11	0.25
10	Reinfection	13	0.25
10	Reinfection	15	0.25
10	Reinfection	17	0.25
10	Reinfection	18	0.25
11	Reinfection	0	0.25
11	Reinfection	2	0.25
11	Reinfection	4	0.25
11	Reinfection	6	0.25
11	Reinfection	8	0.25
11	Reinfection	9	0.25
11	Reinfection	11	0.25
11	Reinfection	13	0.25
11	Reinfection	15	0.25
11	Reinfection	17	0.76
11	Reinfection	18	0.25
11	Reinfection	20	0.25
11	Reinfection	21	0.25
11	Reinfection	22	0.25
11	Reinfection	23	0.575
11	Reinfection	24	0.25
11	Reinfection	25	0.673
11	Reinfection	26	1.183
11	Reinfection	27	1.408
11	Reinfection	28	2.147
11	Reinfection	29	1.497
12	Reinfection	0	0.25
12	Reinfection	2	0.25
12	Reinfection	4	0.25
12	Reinfection	6	0.25
12	Reinfection	8	0.25
12	Reinfection	9	0.25
12	Reinfection	11	0.25
12	Reinfection	13	0.25
12	Reinfection	15	0.25
12	Reinfection	17	0.25
12	Reinfection	18	0.25
12	Reinfection	20	0.25
12	Reinfection	21	0.25
12	Reinfection	22	0.25
12	Reinfection	23	0.25
12	Reinfection	24	0.25
12	Reinfection	25	0.25
12	Reinfection	26	0.25
12	Reinfection	27	0.25
12	Reinfection	28	0.25
12	Reinfection	29	0.25
12	Reinfection	30	0.25
13	Infection control	0	0.25
13	Infection control	18	0.25
13	Infection control	20	1.27437
13	Infection control	21	0.25
13	Infection control	22	0.25
13	Infection control	23	0.25
13	Infection control	24	0.25
13	Infection control	25	0.25
13	Infection control	26	0.25
13	Infection control	27	0.25
13	Infection control	28	0.25
13	Infection control	29	0.25
13	Infection control	30	0.25
14	Infection control	0	0.25
14	Infection control	18	0.25
14	Infection control	20	0.25
14	Infection control	21	1.05236
14	Infection control	22	0.25
14	Infection control	23	1.15031
14	Infection control	24	1.43994
14	Infection control	25	1.50556
14	Infection control	26	1.69789
14	Infection control	27	1.56093
14	Infection control	28	1.3402
14	Infection control	30	2.12212
15	Infection control	0	0.25
15	Infection control	18	0.25
15	Infection control	20	0.25
15	Infection control	21	0.25
15	Infection control	22	1.43428
15	Infection control	23	1.12669
15	Infection control	24	1.5586
15	Infection control	25	0.665515
15	Infection control	26	0.591287
15	Infection control	27	0.715063
15	Infection control	28	0.615839
15	Infection control	29	1.18167
15	Infection control	30	1.28242
16	Infection control	0	0.25
16	Infection control	18	0.25
16	Infection control	20	0.25
16	Infection control	21	0.740504
16	Infection control	22	0.25
16	Infection control	23	0.587376
16	Infection control	24	0.612288
16	Infection control	25	1.1736
16	Infection control	26	1.3198
16	Infection control	27	2.96355
16	Infection control	28	2.15615
16	Infection control	29	1.23328
17	Infection control	0	0.25
17	Infection control	18	0.25
17	Infection control	20	0.25
17	Infection control	21	0.25
17	Infection control	22	0.25
17	Infection control	23	0.25
17	Infection control	24	1.47295
17	Infection control	25	0.25
17	Infection control	26	0.25
17	Infection control	27	0.838175
17	Infection control	28	0.25
17	Infection control	29	0.25
17	Infection control	30	0.25
18	Infection control	0	0.25
18	Infection control	18	0.25
18	Infection control	20	0.25
18	Infection control	21	4.92524
18	Infection control	22	1.73849
18	Infection control	23	0.25
18	Infection control	24	1.51798
18	Infection control	25	0.965197
18	Infection control	26	1.10918
18	Infection control	27	1.37576
18	Infection control	28	1.52153
18	Infection control	29	1.97531
18	Infection control	30	2.15388
19	Infection control	0	0.25
19	Infection control	18	0.25
19	Infection control	20	0.25
19	Infection control	21	0.656
19	Infection control	22	1.422
19	Infection control	23	0.767
19	Infection control	24	1.402
19	Infection control	25	1.165
19	Infection control	26	2.48
19	Infection control	27	2.392
19	Infection control	29	1.819
19	Infection control	30	1.462
20	Infection control	0	0.25
20	Infection control	18	0.25
20	Infection control	20	0.25
20	Infection control	21	0.639
20	Infection control	22	0.25
20	Infection control	23	0.25
20	Infection control	24	0.25
20	Infection control	25	0.25
20	Infection control	26	0.25
20	Infection control	27	0.25
20	Infection control	28	0.25
20	Infection control	29	0.25
20	Infection control	30	0.25
21	Infection control	0	0.25
21	Infection control	18	0.25
21	Infection control	20	0.25
21	Infection control	21	0.25
21	Infection control	22	0.25
21	Infection control	23	13.608
21	Infection control	24	18.15
21	Infection control	25	10.985
21	Infection control	26	4.776
21	Infection control	27	5.167
21	Infection control	28	4.23
21	Infection control	29	4.467
21	Infection control	30	5.788
22	Infection control	0	0.25
22	Infection control	18	0.25
22	Infection control	20	0.25
22	Infection control	21	1.13
22	Infection control	22	0.25
22	Infection control	23	1.235
22	Infection control	24	0.667
22	Infection control	25	1.213
22	Infection control	26	2.32
22	Infection control	27	2.131
22	Infection control	28	1.81
22	Infection control	29	1.545
22	Infection control	30	2.374
23	Infection control	0	0.25
23	Infection control	18	0.25
23	Infection control	20	0.25
23	Infection control	21	1.068
23	Infection control	22	0.25
23	Infection control	23	9.657
23	Infection control	24	10.67
23	Infection control	25	7.291
23	Infection control	27	5.863
23	Infection control	28	5.37
24	Infection control	0	0.25
24	Infection control	18	0.25
24	Infection control	20	0.25
24	Infection control	21	0.25
24	Infection control	22	4.755
24	Infection control	23	1.116
24	Infection control	24	2.692
24	Infection control	25	3.953
24	Infection control	26	2.236
24	Infection control	29	1.834
24	Infection control	30	2.371

## Sheet: Fig2c
participant	group	week	eosinophils
1	Reinfection: single-sex exposure	0	0.21
1	Reinfection: single-sex exposure	6	0.86
1	Reinfection: single-sex exposure	8	0.92
1	Reinfection: single-sex exposure	9	0.06
1	Reinfection: single-sex exposure	13	0.3
1	Reinfection: single-sex exposure	15	0.37
1	Reinfection: single-sex exposure	17	0.23
1	Reinfection: single-sex exposure	18	0.26
1	Reinfection: single-sex exposure	22	0.36
1	Reinfection: single-sex exposure	23	0.38
1	Reinfection: single-sex exposure	24	0.32
1	Reinfection: single-sex exposure	25	5.61
1	Reinfection: single-sex exposure	26	0.27
1	Reinfection: single-sex exposure	28	0.38
1	Reinfection: single-sex exposure	30	0.35
1	Reinfection: single-sex exposure	32	0.24
1	Reinfection: single-sex exposure	34	0.23
1	Reinfection: single-sex exposure	38	0.26
2	Reinfection: mixed sex exposure	0	0.25
2	Reinfection: mixed sex exposure	4	0.17
2	Reinfection: mixed sex exposure	6	0.52
2	Reinfection: mixed sex exposure	8	0.43
2	Reinfection: mixed sex exposure	9	0.29
2	Reinfection: mixed sex exposure	13	0.7
2	Reinfection: mixed sex exposure	15	0.54
2	Reinfection: mixed sex exposure	17	0.14
2	Reinfection: mixed sex exposure	18	0.2
2	Reinfection: mixed sex exposure	22	0.36
2	Reinfection: mixed sex exposure	24	0.61
2	Reinfection: mixed sex exposure	25	1.05
2	Reinfection: mixed sex exposure	26	3.06
2	Reinfection: mixed sex exposure	28	2.83
2	Reinfection: mixed sex exposure	30	1.2
2	Reinfection: mixed sex exposure	32	1.02
2	Reinfection: mixed sex exposure	34	0.52
2	Reinfection: mixed sex exposure	38	0.39
3	Reinfection: single-sex exposure	0	0.12
3	Reinfection: single-sex exposure	4	0.28
3	Reinfection: single-sex exposure	6	0.15
3	Reinfection: single-sex exposure	8	0.07
3	Reinfection: single-sex exposure	9	0.09
3	Reinfection: single-sex exposure	13	0.12
3	Reinfection: single-sex exposure	15	0.14
3	Reinfection: single-sex exposure	17	0.05
3	Reinfection: single-sex exposure	18	0.29
3	Reinfection: single-sex exposure	22	0.31
3	Reinfection: single-sex exposure	23	0.11
3	Reinfection: single-sex exposure	25	0.07
3	Reinfection: single-sex exposure	26	0.17
3	Reinfection: single-sex exposure	28	0.15
3	Reinfection: single-sex exposure	30	0.12
3	Reinfection: single-sex exposure	32	0.12
3	Reinfection: single-sex exposure	34	0.11
3	Reinfection: single-sex exposure	38	0.12
4	Reinfection: single-sex exposure	0	0.16
4	Reinfection: single-sex exposure	4	0.19
4	Reinfection: single-sex exposure	6	0.2
4	Reinfection: single-sex exposure	8	0.2
4	Reinfection: single-sex exposure	9	0.15
4	Reinfection: single-sex exposure	13	0.44
4	Reinfection: single-sex exposure	15	0.39
4	Reinfection: single-sex exposure	17	0.39
4	Reinfection: single-sex exposure	18	0.95
4	Reinfection: single-sex exposure	22	1.05
4	Reinfection: single-sex exposure	23	0.47
4	Reinfection: single-sex exposure	24	0.36
4	Reinfection: single-sex exposure	25	0.37
4	Reinfection: single-sex exposure	26	0.31
4	Reinfection: single-sex exposure	28	0.28
4	Reinfection: single-sex exposure	30	0.29
4	Reinfection: single-sex exposure	32	0.51
4	Reinfection: single-sex exposure	34	0.17
4	Reinfection: single-sex exposure	38	0.13
5	Reinfection: single-sex exposure	0	0.14
5	Reinfection: single-sex exposure	4	0.36
5	Reinfection: single-sex exposure	6	2.22
5	Reinfection: single-sex exposure	8	1.34
5	Reinfection: single-sex exposure	9	1.16
5	Reinfection: single-sex exposure	13	0.77
5	Reinfection: single-sex exposure	15	0.55
5	Reinfection: single-sex exposure	17	0.34
5	Reinfection: single-sex exposure	18	0.56
5	Reinfection: single-sex exposure	22	0.58
5	Reinfection: single-sex exposure	24	0.38
5	Reinfection: single-sex exposure	25	0.33
5	Reinfection: single-sex exposure	26	0.23
5	Reinfection: single-sex exposure	28	0.24
5	Reinfection: single-sex exposure	32	0.15
5	Reinfection: single-sex exposure	34	0.33
5	Reinfection: single-sex exposure	38	0.17
6	Reinfection: single-sex exposure	0	0.61
6	Reinfection: single-sex exposure	6	0.65
6	Reinfection: single-sex exposure	8	0.33
6	Reinfection: single-sex exposure	9	0.54
6	Reinfection: single-sex exposure	13	0.37
6	Reinfection: single-sex exposure	15	0.39
6	Reinfection: single-sex exposure	17	0.43
6	Reinfection: single-sex exposure	18	0.51
6	Reinfection: single-sex exposure	22	0.77
6	Reinfection: single-sex exposure	23	0.53
6	Reinfection: single-sex exposure	24	0.55
6	Reinfection: single-sex exposure	25	0.45
6	Reinfection: single-sex exposure	26	0.53
6	Reinfection: single-sex exposure	28	0.47
6	Reinfection: single-sex exposure	30	0.5
6	Reinfection: single-sex exposure	32	0.64
6	Reinfection: single-sex exposure	34	0.45
6	Reinfection: single-sex exposure	38	0.33
7	Reinfection: mixed sex exposure	0	0.22
7	Reinfection: mixed sex exposure	4	0.53
7	Reinfection: mixed sex exposure	6	1.9
7	Reinfection: mixed sex exposure	8	3.59
7	Reinfection: mixed sex exposure	9	3.29
7	Reinfection: mixed sex exposure	13	0.81
7	Reinfection: mixed sex exposure	15	2.58
7	Reinfection: mixed sex exposure	17	1.19
7	Reinfection: mixed sex exposure	18	1.05
7	Reinfection: mixed sex exposure	22	1.53
7	Reinfection: mixed sex exposure	23	1.81
7	Reinfection: mixed sex exposure	24	2.75
7	Reinfection: mixed sex exposure	25	4.89
7	Reinfection: mixed sex exposure	26	5.43
7	Reinfection: mixed sex exposure	28	8.2
7	Reinfection: mixed sex exposure	30	4.06
7	Reinfection: mixed sex exposure	32	3.91
7	Reinfection: mixed sex exposure	34	1.48
7	Reinfection: mixed sex exposure	38	0.59
8	Reinfection: mixed sex exposure	0	0.14
8	Reinfection: mixed sex exposure	4	0.17
8	Reinfection: mixed sex exposure	8	0.42
8	Reinfection: mixed sex exposure	9	0.53
8	Reinfection: mixed sex exposure	13	0.6
8	Reinfection: mixed sex exposure	15	0.28
8	Reinfection: mixed sex exposure	17	0.31
8	Reinfection: mixed sex exposure	18	0.18
8	Reinfection: mixed sex exposure	22	0.38
8	Reinfection: mixed sex exposure	23	0.32
8	Reinfection: mixed sex exposure	24	0.56
8	Reinfection: mixed sex exposure	25	0.73
8	Reinfection: mixed sex exposure	26	5.91
8	Reinfection: mixed sex exposure	28	3.05
8	Reinfection: mixed sex exposure	30	1.5
8	Reinfection: mixed sex exposure	38	0.48
9	Reinfection: single-sex exposure	0	0.31
9	Reinfection: single-sex exposure	6	0.48
9	Reinfection: single-sex exposure	8	0.48
9	Reinfection: single-sex exposure	9	0.56
9	Reinfection: single-sex exposure	15	0.54
9	Reinfection: single-sex exposure	17	0.24
9	Reinfection: single-sex exposure	18	0.78
9	Reinfection: single-sex exposure	23	0.48
9	Reinfection: single-sex exposure	24	0.6
9	Reinfection: single-sex exposure	25	0.6
9	Reinfection: single-sex exposure	26	0.35
9	Reinfection: single-sex exposure	28	0.61
9	Reinfection: single-sex exposure	30	0.36
9	Reinfection: single-sex exposure	34	0.64
9	Reinfection: single-sex exposure	38	0.35
10	Reinfection: mixed sex exposure	0	0.06
10	Reinfection: mixed sex exposure	4	0.16
10	Reinfection: mixed sex exposure	9	0.18
10	Reinfection: mixed sex exposure	13	0.12
10	Reinfection: mixed sex exposure	15	0.06
10	Reinfection: mixed sex exposure	17	0.08
10	Reinfection: mixed sex exposure	18	0.09
11	Reinfection: mixed sex exposure	0	0.17
11	Reinfection: mixed sex exposure	4	0.41
11	Reinfection: mixed sex exposure	6	1.25
11	Reinfection: mixed sex exposure	8	0.27
11	Reinfection: mixed sex exposure	9	1.43
11	Reinfection: mixed sex exposure	13	1.08
11	Reinfection: mixed sex exposure	17	0.81
11	Reinfection: mixed sex exposure	18	0.72
11	Reinfection: mixed sex exposure	22	0.71
11	Reinfection: mixed sex exposure	23	0.73
11	Reinfection: mixed sex exposure	24	1.39
11	Reinfection: mixed sex exposure	25	1.9
11	Reinfection: mixed sex exposure	26	10.05
11	Reinfection: mixed sex exposure	28	7.87
11	Reinfection: mixed sex exposure	32	2.82
11	Reinfection: mixed sex exposure	34	1.48
11	Reinfection: mixed sex exposure	38	0.7
12	Reinfection: single-sex exposure	0	0.22
12	Reinfection: single-sex exposure	4	0.22
12	Reinfection: single-sex exposure	6	0.28
12	Reinfection: single-sex exposure	8	0.27
12	Reinfection: single-sex exposure	9	0.29
12	Reinfection: single-sex exposure	13	0.26
12	Reinfection: single-sex exposure	15	0.3
12	Reinfection: single-sex exposure	17	0.26
12	Reinfection: single-sex exposure	18	0.31
12	Reinfection: single-sex exposure	22	0.32
12	Reinfection: single-sex exposure	23	0.34
12	Reinfection: single-sex exposure	24	0.29
12	Reinfection: single-sex exposure	25	0.24
12	Reinfection: single-sex exposure	26	0.23
12	Reinfection: single-sex exposure	28	0.39
12	Reinfection: single-sex exposure	30	0.31
12	Reinfection: single-sex exposure	32	0.26
12	Reinfection: single-sex exposure	34	0.19
12	Reinfection: single-sex exposure	38	0.22

## Sheet: Fig2d
participant	group	week	CAA_0.5
1	Reinfection: single-sex exposure	0	0.25
1	Reinfection: single-sex exposure	2	0.25
1	Reinfection: single-sex exposure	5	7.58016
1	Reinfection: single-sex exposure	6	19.0281
1	Reinfection: single-sex exposure	8	24.9056
1	Reinfection: single-sex exposure	9	16.1857
1	Reinfection: single-sex exposure	11	0.960361
1	Reinfection: single-sex exposure	13	1.51595
1	Reinfection: single-sex exposure	15	3.94723
1	Reinfection: single-sex exposure	17	8.0855
1	Reinfection: single-sex exposure	18	3.11145
1	Reinfection: single-sex exposure	20	0.528098
1	Reinfection: single-sex exposure	21	1.08954
1	Reinfection: single-sex exposure	22	3.25454
1	Reinfection: single-sex exposure	23	4.0249
1	Reinfection: single-sex exposure	24	11.5839
1	Reinfection: single-sex exposure	25	9.25155
1	Reinfection: single-sex exposure	26	7.84018
1	Reinfection: single-sex exposure	27	9.84489
1	Reinfection: single-sex exposure	28	5.70759
1	Reinfection: single-sex exposure	29	9.2439
1	Reinfection: single-sex exposure	30	9.84373
2	Reinfection: mixed sex exposure	0	0.25
2	Reinfection: mixed sex exposure	2	0.25
2	Reinfection: mixed sex exposure	4	0.740045
2	Reinfection: mixed sex exposure	6	4.25838
2	Reinfection: mixed sex exposure	8	6.29788
2	Reinfection: mixed sex exposure	9	2.93939
2	Reinfection: mixed sex exposure	11	0.25
2	Reinfection: mixed sex exposure	13	1.74129
2	Reinfection: mixed sex exposure	15	0.25
2	Reinfection: mixed sex exposure	17	0.25
2	Reinfection: mixed sex exposure	18	0.25
2	Reinfection: mixed sex exposure	20	0.728628
2	Reinfection: mixed sex exposure	21	0.804031
2	Reinfection: mixed sex exposure	22	1.03088
2	Reinfection: mixed sex exposure	24	2.48936
2	Reinfection: mixed sex exposure	25	1.73436
2	Reinfection: mixed sex exposure	26	2.22138
2	Reinfection: mixed sex exposure	27	2.22022
2	Reinfection: mixed sex exposure	28	2.8064
2	Reinfection: mixed sex exposure	29	3.44561
2	Reinfection: mixed sex exposure	30	2.97487
3	Reinfection: single-sex exposure	0	0.25
3	Reinfection: single-sex exposure	2	0.25
3	Reinfection: single-sex exposure	4	0.25
3	Reinfection: single-sex exposure	6	1.95476
3	Reinfection: single-sex exposure	8	2.43519
3	Reinfection: single-sex exposure	9	0.973685
3	Reinfection: single-sex exposure	11	0.25
3	Reinfection: single-sex exposure	13	0.25
3	Reinfection: single-sex exposure	15	1.6914
3	Reinfection: single-sex exposure	17	2.57368
3	Reinfection: single-sex exposure	18	1.46578
3	Reinfection: single-sex exposure	20	0.25
3	Reinfection: single-sex exposure	21	0.25
3	Reinfection: single-sex exposure	22	0.25
3	Reinfection: single-sex exposure	23	0.671222
3	Reinfection: single-sex exposure	25	1.12665
3	Reinfection: single-sex exposure	26	1.4937
3	Reinfection: single-sex exposure	27	2.48146
3	Reinfection: single-sex exposure	28	2.86189
3	Reinfection: single-sex exposure	29	2.81582
3	Reinfection: single-sex exposure	30	1.86905
4	Reinfection: single-sex exposure	0	0.25
4	Reinfection: single-sex exposure	2	0.25
4	Reinfection: single-sex exposure	4	0.25
4	Reinfection: single-sex exposure	6	0.25
4	Reinfection: single-sex exposure	8	0.25
4	Reinfection: single-sex exposure	9	0.25
4	Reinfection: single-sex exposure	11	3.053
4	Reinfection: single-sex exposure	13	0.752161
4	Reinfection: single-sex exposure	15	1.67676
4	Reinfection: single-sex exposure	17	4.50136
4	Reinfection: single-sex exposure	18	1.22934
4	Reinfection: single-sex exposure	20	0.25
4	Reinfection: single-sex exposure	21	0.894867
4	Reinfection: single-sex exposure	22	1.41258
4	Reinfection: single-sex exposure	23	1.343
4	Reinfection: single-sex exposure	24	2.65332
4	Reinfection: single-sex exposure	25	2.47447
4	Reinfection: single-sex exposure	26	3.22349
4	Reinfection: single-sex exposure	27	3.47194
4	Reinfection: single-sex exposure	28	3.86607
4	Reinfection: single-sex exposure	29	2.87235
4	Reinfection: single-sex exposure	30	4.78255
5	Reinfection: single-sex exposure	0	0.25
5	Reinfection: single-sex exposure	2	0.25
5	Reinfection: single-sex exposure	4	0.25
5	Reinfection: single-sex exposure	6	0.944316
5	Reinfection: single-sex exposure	8	0.25
5	Reinfection: single-sex exposure	9	0.25
5	Reinfection: single-sex exposure	11	0.25
5	Reinfection: single-sex exposure	13	0.25
5	Reinfection: single-sex exposure	15	0.25
5	Reinfection: single-sex exposure	17	0.897725
5	Reinfection: single-sex exposure	18	0.25
5	Reinfection: single-sex exposure	20	0.25
5	Reinfection: single-sex exposure	21	0.25
5	Reinfection: single-sex exposure	22	0.25
5	Reinfection: single-sex exposure	24	0.787094
5	Reinfection: single-sex exposure	25	0.25
5	Reinfection: single-sex exposure	26	0.25
5	Reinfection: single-sex exposure	27	0.25
5	Reinfection: single-sex exposure	28	0.25
5	Reinfection: single-sex exposure	29	0.25
6	Reinfection: single-sex exposure	0	0.25
6	Reinfection: single-sex exposure	2	0.25
6	Reinfection: single-sex exposure	5	3.56797
6	Reinfection: single-sex exposure	6	4.398
6	Reinfection: single-sex exposure	8	4.3932
6	Reinfection: single-sex exposure	9	1.27055
6	Reinfection: single-sex exposure	13	1.7598
6	Reinfection: single-sex exposure	15	6.0524
6	Reinfection: single-sex exposure	17	3.89054
6	Reinfection: single-sex exposure	18	2.06088
6	Reinfection: single-sex exposure	20	0.25
6	Reinfection: single-sex exposure	21	0.25
6	Reinfection: single-sex exposure	22	3.67435
6	Reinfection: single-sex exposure	23	2.4026
6	Reinfection: single-sex exposure	24	3.4701
6	Reinfection: single-sex exposure	25	5.01418
6	Reinfection: single-sex exposure	26	5.25489
6	Reinfection: single-sex exposure	27	6.38241
6	Reinfection: single-sex exposure	28	5.65121
6	Reinfection: single-sex exposure	29	4.85871
6	Reinfection: single-sex exposure	30	4.41938
7	Reinfection: mixed sex exposure	0	0.25
7	Reinfection: mixed sex exposure	2	0.25
7	Reinfection: mixed sex exposure	4	0.25
7	Reinfection: mixed sex exposure	6	11.8048
7	Reinfection: mixed sex exposure	8	23.9186
7	Reinfection: mixed sex exposure	9	14.9762
7	Reinfection: mixed sex exposure	11	1.98744
7	Reinfection: mixed sex exposure	13	4.76016
7	Reinfection: mixed sex exposure	15	3.68757
7	Reinfection: mixed sex exposure	17	1.59728
7	Reinfection: mixed sex exposure	18	1.00213
7	Reinfection: mixed sex exposure	20	1.17829
7	Reinfection: mixed sex exposure	21	2.66378
7	Reinfection: mixed sex exposure	22	4.97598
7	Reinfection: mixed sex exposure	23	6.76021
7	Reinfection: mixed sex exposure	24	9.77431
7	Reinfection: mixed sex exposure	25	14.2128
7	Reinfection: mixed sex exposure	26	12.2143
7	Reinfection: mixed sex exposure	27	12.7231
7	Reinfection: mixed sex exposure	28	20.9166
7	Reinfection: mixed sex exposure	29	15.5734
7	Reinfection: mixed sex exposure	30	16.9325
8	Reinfection: mixed sex exposure	0	0.25
8	Reinfection: mixed sex exposure	2	0.25
8	Reinfection: mixed sex exposure	4	2.99371
8	Reinfection: mixed sex exposure	6	0.965165
8	Reinfection: mixed sex exposure	8	1.51175
8	Reinfection: mixed sex exposure	9	0.25
8	Reinfection: mixed sex exposure	11	0.25
8	Reinfection: mixed sex exposure	13	0.961524
8	Reinfection: mixed sex exposure	15	0.533415
8	Reinfection: mixed sex exposure	17	0.25
8	Reinfection: mixed sex exposure	18	0.25
8	Reinfection: mixed sex exposure	20	0.25
8	Reinfection: mixed sex exposure	21	0.25
8	Reinfection: mixed sex exposure	22	1.44251
8	Reinfection: mixed sex exposure	23	1.86162
8	Reinfection: mixed sex exposure	24	1.82292
8	Reinfection: mixed sex exposure	25	2.43334
8	Reinfection: mixed sex exposure	26	3.56626
8	Reinfection: mixed sex exposure	27	3.93169
8	Reinfection: mixed sex exposure	28	3.64835
8	Reinfection: mixed sex exposure	29	4.08178
8	Reinfection: mixed sex exposure	30	3.73855
9	Reinfection: single-sex exposure	0	0.25
9	Reinfection: single-sex exposure	2	0.25
9	Reinfection: single-sex exposure	5	3.658
9	Reinfection: single-sex exposure	6	9.312
9	Reinfection: single-sex exposure	8	9.01
9	Reinfection: single-sex exposure	9	2.187
9	Reinfection: single-sex exposure	11	0.25
9	Reinfection: single-sex exposure	13	2.896
9	Reinfection: single-sex exposure	15	3.495
9	Reinfection: single-sex exposure	17	2.599
9	Reinfection: single-sex exposure	18	1.154
9	Reinfection: single-sex exposure	20	0.25
9	Reinfection: single-sex exposure	21	0.551
9	Reinfection: single-sex exposure	23	1.3
9	Reinfection: single-sex exposure	24	1.941
9	Reinfection: single-sex exposure	25	1.132
9	Reinfection: single-sex exposure	26	1.555
9	Reinfection: single-sex exposure	27	1.968
9	Reinfection: single-sex exposure	28	1.802
9	Reinfection: single-sex exposure	29	2.081
9	Reinfection: single-sex exposure	30	1.094
10	Reinfection: mixed sex exposure	0	0.25
10	Reinfection: mixed sex exposure	2	0.25
10	Reinfection: mixed sex exposure	4	0.25
10	Reinfection: mixed sex exposure	6	3.138
10	Reinfection: mixed sex exposure	9	1.59
10	Reinfection: mixed sex exposure	11	0.25
10	Reinfection: mixed sex exposure	13	0.25
10	Reinfection: mixed sex exposure	15	0.25
10	Reinfection: mixed sex exposure	17	0.25
10	Reinfection: mixed sex exposure	18	0.25
11	Reinfection: mixed sex exposure	0	0.25
11	Reinfection: mixed sex exposure	2	0.25
11	Reinfection: mixed sex exposure	4	0.25
11	Reinfection: mixed sex exposure	6	0.25
11	Reinfection: mixed sex exposure	8	0.25
11	Reinfection: mixed sex exposure	9	0.25
11	Reinfection: mixed sex exposure	11	0.25
11	Reinfection: mixed sex exposure	13	0.25
11	Reinfection: mixed sex exposure	15	0.25
11	Reinfection: mixed sex exposure	17	0.76
11	Reinfection: mixed sex exposure	18	0.25
11	Reinfection: mixed sex exposure	20	0.25
11	Reinfection: mixed sex exposure	21	0.25
11	Reinfection: mixed sex exposure	22	0.25
11	Reinfection: mixed sex exposure	23	0.575
11	Reinfection: mixed sex exposure	24	0.25
11	Reinfection: mixed sex exposure	25	0.673
11	Reinfection: mixed sex exposure	26	1.183
11	Reinfection: mixed sex exposure	27	1.408
11	Reinfection: mixed sex exposure	28	2.147
11	Reinfection: mixed sex exposure	29	1.497
12	Reinfection: single-sex exposure	0	0.25
12	Reinfection: single-sex exposure	2	0.25
12	Reinfection: single-sex exposure	4	0.25
12	Reinfection: single-sex exposure	6	0.25
12	Reinfection: single-sex exposure	8	0.25
12	Reinfection: single-sex exposure	9	0.25
12	Reinfection: single-sex exposure	11	0.25
12	Reinfection: single-sex exposure	13	0.25
12	Reinfection: single-sex exposure	15	0.25
12	Reinfection: single-sex exposure	17	0.25
12	Reinfection: single-sex exposure	18	0.25
12	Reinfection: single-sex exposure	20	0.25
12	Reinfection: single-sex exposure	21	0.25
12	Reinfection: single-sex exposure	22	0.25
12	Reinfection: single-sex exposure	23	0.25
12	Reinfection: single-sex exposure	24	0.25
12	Reinfection: single-sex exposure	25	0.25
12	Reinfection: single-sex exposure	26	0.25
12	Reinfection: single-sex exposure	27	0.25
12	Reinfection: single-sex exposure	28	0.25
12	Reinfection: single-sex exposure	29	0.25
12	Reinfection: single-sex exposure	30	0.25

## Sheet: Fig3a
participant	group	week	IFA_code
1	Reinfection: single-sex exposure	0	<1:16
1	Reinfection: single-sex exposure	4	1:128
1	Reinfection: single-sex exposure	6	>1:1024
1	Reinfection: single-sex exposure	54	1:512
2	Reinfection: mixed sex exposure	0	<1:16
2	Reinfection: mixed sex exposure	4	1:32
2	Reinfection: mixed sex exposure	6	1:32
2	Reinfection: mixed sex exposure	8	1:1024
2	Reinfection: mixed sex exposure	54	1:1024
3	Reinfection: single-sex exposure	0	<1:16
3	Reinfection: single-sex exposure	4	1:16
3	Reinfection: single-sex exposure	6	1:512
3	Reinfection: single-sex exposure	54	1:128
4	Reinfection: single-sex exposure	0	<1:16
4	Reinfection: single-sex exposure	4	<1:16
4	Reinfection: single-sex exposure	6	<1:16
4	Reinfection: single-sex exposure	8	<1:16
4	Reinfection: single-sex exposure	18	1:512
4	Reinfection: single-sex exposure	54	1:128
5	Reinfection: single-sex exposure	0	<1:16
5	Reinfection: single-sex exposure	4	1:32
5	Reinfection: single-sex exposure	6	>1:1024
5	Reinfection: single-sex exposure	54	1:128
6	Reinfection: single-sex exposure	0	<1:16
6	Reinfection: single-sex exposure	4	1:1024
6	Reinfection: single-sex exposure	6	1:256
6	Reinfection: single-sex exposure	8	1:512
6	Reinfection: single-sex exposure	54	1:128
7	Reinfection: mixed sex exposure	0	<1:16
7	Reinfection: mixed sex exposure	4	1:16
7	Reinfection: mixed sex exposure	6	>1:1024
7	Reinfection: mixed sex exposure	54	1:1024
8	Reinfection: mixed sex exposure	0	<1:16
8	Reinfection: mixed sex exposure	4	<1:16
8	Reinfection: mixed sex exposure	6	1:512
8	Reinfection: mixed sex exposure	54	1:256
9	Reinfection: single-sex exposure	0	<1:16
9	Reinfection: single-sex exposure	4	<1:16
9	Reinfection: single-sex exposure	6	<1:16
9	Reinfection: single-sex exposure	8	1:1024
9	Reinfection: single-sex exposure	54	1:256
10	Reinfection: mixed sex exposure	0	<1:16
10	Reinfection: mixed sex exposure	4	<1:16
10	Reinfection: mixed sex exposure	6	1:1024
11	Reinfection: mixed sex exposure	0	<1:16
11	Reinfection: mixed sex exposure	4	<1:16
11	Reinfection: mixed sex exposure	6	1:32
11	Reinfection: mixed sex exposure	8	1:1024
11	Reinfection: mixed sex exposure	54	1:256
12	Reinfection: single-sex exposure	0	<1:16
12	Reinfection: single-sex exposure	4	<1:16
12	Reinfection: single-sex exposure	6	<1:16
12	Reinfection: single-sex exposure	8	<1:16
12	Reinfection: single-sex exposure	18	<1:16
12	Reinfection: single-sex exposure	54	<1:16
13	Infection control	0	<1:16
13	Infection control	18	<1:16
13	Infection control	22	1:16
13	Infection control	24	1:1024
13	Infection control	54	1:128
14	Infection control	0	<1:16
14	Infection control	18	<1:16
14	Infection control	22	1:32
14	Infection control	24	1:512
14	Infection control	54	1:1024
15	Infection control	0	<1:16
15	Infection control	18	<1:16
15	Infection control	22	1:16
15	Infection control	24	1:1024
15	Infection control	54	1:512
16	Infection control	0	<1:16
16	Infection control	18	<1:16
16	Infection control	22	1:16
16	Infection control	24	1:64
16	Infection control	54	1:256
17	Infection control	0	<1:16
17	Infection control	18	<1:16
17	Infection control	22	<1:16
17	Infection control	24	1:512
17	Infection control	54	1:1024
18	Infection control	0	<1:16
18	Infection control	18	<1:16
18	Infection control	22	<1:16
18	Infection control	24	1:1024
18	Infection control	54	1:128
19	Infection control	0	<1:16
19	Infection control	18	1:16
19	Infection control	22	1:32
19	Infection control	24	1:128
19	Infection control	26	1:256
19	Infection control	54	1:128
20	Infection control	0	<1:16
20	Infection control	18	<1:16
20	Infection control	22	<1:16
20	Infection control	24	1:512
20	Infection control	54	1:128
21	Infection control	0	<1:16
21	Infection control	18	<1:16
21	Infection control	22	<1:16
21	Infection control	24	1:1024
21	Infection control	54	1:256
22	Infection control	0	<1:16
22	Infection control	18	<1:16
22	Infection control	22	<1:16
22	Infection control	24	>1:1024
22	Infection control	54	1:512
23	Infection control	0	<1:16
23	Infection control	18	<1:16
23	Infection control	22	1:32
23	Infection control	24	>1:1024
23	Infection control	54	1:512
24	Infection control	0	<1:16
24	Infection control	18	<1:16
24	Infection control	22	<1:16
24	Infection control	24	1:256
24	Infection control	26	1:512
24	Infection control	54	1:64

## Sheet: Fig3b
participant	group	week	IgG
1	Reinfection: single-sex exposure	0	29.2892
1	Reinfection: single-sex exposure	8	575.005
1	Reinfection: single-sex exposure	9	841
1	Reinfection: single-sex exposure	17	1546.29
1	Reinfection: single-sex exposure	18	2094.12
1	Reinfection: single-sex exposure	26	2359.93
1	Reinfection: single-sex exposure	30	1691.62
1	Reinfection: single-sex exposure	54	680.716
2	Reinfection: mixed sex exposure	0	116.069
2	Reinfection: mixed sex exposure	8	231.936
2	Reinfection: mixed sex exposure	9	249.936
2	Reinfection: mixed sex exposure	17	1023.67
2	Reinfection: mixed sex exposure	18	1612.94
2	Reinfection: mixed sex exposure	26	3098.53
2	Reinfection: mixed sex exposure	30	2985.66
2	Reinfection: mixed sex exposure	54	1966.73
3	Reinfection: single-sex exposure	0	35.9216
3	Reinfection: single-sex exposure	8	299.559
3	Reinfection: single-sex exposure	9	305.706
3	Reinfection: single-sex exposure	17	1733.46
3	Reinfection: single-sex exposure	18	1958.46
3	Reinfection: single-sex exposure	26	2477.21
3	Reinfection: single-sex exposure	30	2213.24
3	Reinfection: single-sex exposure	54	1319.52
4	Reinfection: single-sex exposure	0	34.451
4	Reinfection: single-sex exposure	8	31.7549
4	Reinfection: single-sex exposure	9	26.4167
4	Reinfection: single-sex exposure	17	440.25
4	Reinfection: single-sex exposure	18	481.216
4	Reinfection: single-sex exposure	26	1228.75
4	Reinfection: single-sex exposure	30	682.27
4	Reinfection: single-sex exposure	54	448.961
5	Reinfection: single-sex exposure	0	67.9216
5	Reinfection: single-sex exposure	8	198.814
5	Reinfection: single-sex exposure	9	209.02
5	Reinfection: single-sex exposure	17	1197.32
5	Reinfection: single-sex exposure	18	1492.61
5	Reinfection: single-sex exposure	26	1429.38
5	Reinfection: single-sex exposure	30	1445.88
5	Reinfection: single-sex exposure	54	1284.78
6	Reinfection: single-sex exposure	0	52.5343
6	Reinfection: single-sex exposure	8	204.108
6	Reinfection: single-sex exposure	9	145.657
6	Reinfection: single-sex exposure	17	532.363
6	Reinfection: single-sex exposure	18	1238.12
6	Reinfection: single-sex exposure	26	1144.67
6	Reinfection: single-sex exposure	30	704.098
6	Reinfection: single-sex exposure	54	274.804
7	Reinfection: mixed sex exposure	0	70.7816
7	Reinfection: mixed sex exposure	8	1148.34
7	Reinfection: mixed sex exposure	9	1000.94
7	Reinfection: mixed sex exposure	17	1238.41
7	Reinfection: mixed sex exposure	18	1126.48
7	Reinfection: mixed sex exposure	26	4393.57
7	Reinfection: mixed sex exposure	30	6774.17
7	Reinfection: mixed sex exposure	54	2654.8
8	Reinfection: mixed sex exposure	0	32.3971
8	Reinfection: mixed sex exposure	8	71.6814
8	Reinfection: mixed sex exposure	9	96.8824
8	Reinfection: mixed sex exposure	17	362.98
8	Reinfection: mixed sex exposure	18	420.265
8	Reinfection: mixed sex exposure	26	1403.16
8	Reinfection: mixed sex exposure	30	1181.18
8	Reinfection: mixed sex exposure	54	683.083
9	Reinfection: single-sex exposure	0	32.6863
9	Reinfection: single-sex exposure	8	43.2353
9	Reinfection: single-sex exposure	9	55.8971
9	Reinfection: single-sex exposure	17	1147.43
9	Reinfection: single-sex exposure	18	1483.01
9	Reinfection: single-sex exposure	26	1976.84
9	Reinfection: single-sex exposure	30	1341.84
9	Reinfection: single-sex exposure	54	754.706
11	Reinfection: mixed sex exposure	0	57.1229
11	Reinfection: mixed sex exposure	8	272.961
11	Reinfection: mixed sex exposure	9	246.648
11	Reinfection: mixed sex exposure	17	492.983
11	Reinfection: mixed sex exposure	18	486.623
11	Reinfection: mixed sex exposure	26	1049.71
11	Reinfection: mixed sex exposure	30	1489.68
11	Reinfection: mixed sex exposure	54	682.13
12	Reinfection: single-sex exposure	0	32.5539
12	Reinfection: single-sex exposure	8	30.6814
12	Reinfection: single-sex exposure	9	37.9412
12	Reinfection: single-sex exposure	17	32.799
12	Reinfection: single-sex exposure	18	35.3284
12	Reinfection: single-sex exposure	26	42.3382
12	Reinfection: single-sex exposure	30	35.8039
12	Reinfection: single-sex exposure	54	29.6618
13	Infection control	18	25.5
13	Infection control	26	466.681
13	Infection control	30	759.525
13	Infection control	54	557.103
14	Infection control	18	26.9608
14	Infection control	26	189.358
14	Infection control	30	316.147
14	Infection control	54	553.912
15	Infection control	18	43.8627
15	Infection control	26	550.407
15	Infection control	30	704.848
15	Infection control	54	807.799
16	Infection control	18	37.0196
16	Infection control	26	317.887
16	Infection control	30	375.946
16	Infection control	54	526.578
17	Infection control	18	27.201
17	Infection control	26	203.26
17	Infection control	30	329.113
17	Infection control	54	637.24
18	Infection control	18	54.1373
18	Infection control	26	230.441
18	Infection control	30	592.157
18	Infection control	54	301.515
19	Infection control	18	33.3922
19	Infection control	26	180.946
19	Infection control	30	323.706
19	Infection control	54	221.015
20	Infection control	18	112.471
20	Infection control	26	274.608
20	Infection control	30	428.706
20	Infection control	54	338.456
21	Infection control	18	33.7059
21	Infection control	26	333.73
21	Infection control	30	402.147
21	Infection control	54	276.113
22	Reinfection: single-sex exposure	0	32.8725
22	Reinfection: single-sex exposure	8	32.4069
22	Reinfection: single-sex exposure	9	44.5049
22	Reinfection: single-sex exposure	17	37.848
22	Reinfection: single-sex exposure	18	37.0049
22	Reinfection: single-sex exposure	26	140.103
22	Reinfection: single-sex exposure	30	282.069
22	Reinfection: single-sex exposure	54	316
23	Infection control	18	50.3088
23	Infection control	26	1423.35
23	Infection control	30	1597.61
23	Infection control	54	870.478
24	Infection control	18	103.176
24	Infection control	26	235.343
24	Infection control	30	478.564
24	Infection control	54	384.985

## Sheet: Fig3c
participant	group	week	IgG1
1	Reinfection: single-sex exposure	0	0.165808
1	Reinfection: single-sex exposure	8	1.12391
1	Reinfection: single-sex exposure	9	1.86889
1	Reinfection: single-sex exposure	17	3.26028
1	Reinfection: single-sex exposure	18	4.16359
1	Reinfection: single-sex exposure	26	6.70341
1	Reinfection: single-sex exposure	30	4.44876
1	Reinfection: single-sex exposure	54	2.68551
2	Reinfection: mixed sex exposure	0	0.75798
2	Reinfection: mixed sex exposure	8	0.727854
2	Reinfection: mixed sex exposure	9	0.743359
2	Reinfection: mixed sex exposure	17	3.49424
2	Reinfection: mixed sex exposure	18	4.37083
2	Reinfection: mixed sex exposure	26	7.42689
2	Reinfection: mixed sex exposure	30	7.31402
2	Reinfection: mixed sex exposure	54	8.7697
3	Reinfection: single-sex exposure	0	0.741288
3	Reinfection: single-sex exposure	8	1.09061
3	Reinfection: single-sex exposure	9	0.899015
3	Reinfection: single-sex exposure	17	4.06553
3	Reinfection: single-sex exposure	18	4.74602
3	Reinfection: single-sex exposure	26	6.61174
3	Reinfection: single-sex exposure	30	6.97083
3	Reinfection: single-sex exposure	54	3.70033
4	Reinfection: single-sex exposure	0	1.82581
4	Reinfection: single-sex exposure	8	0.655177
4	Reinfection: single-sex exposure	9	1.07826
4	Reinfection: single-sex exposure	17	0.948308
4	Reinfection: single-sex exposure	18	1.03816
4	Reinfection: single-sex exposure	26	3.29811
4	Reinfection: single-sex exposure	30	2.75717
4	Reinfection: single-sex exposure	54	2.26528
5	Reinfection: single-sex exposure	0	0.529823
5	Reinfection: single-sex exposure	8	0.959722
5	Reinfection: single-sex exposure	9	0.595152
5	Reinfection: single-sex exposure	17	5.01042
5	Reinfection: single-sex exposure	18	5.74716
5	Reinfection: single-sex exposure	26	6.32917
5	Reinfection: single-sex exposure	30	6.47803
5	Reinfection: single-sex exposure	54	5.84186
6	Reinfection: single-sex exposure	0	0.259848
6	Reinfection: single-sex exposure	8	0.492235
6	Reinfection: single-sex exposure	9	0.409659
6	Reinfection: single-sex exposure	17	1.58848
6	Reinfection: single-sex exposure	18	2.64922
6	Reinfection: single-sex exposure	26	2.99182
6	Reinfection: single-sex exposure	30	2.6529
6	Reinfection: single-sex exposure	54	1.12593
7	Reinfection: mixed sex exposure	0	1.5179
7	Reinfection: mixed sex exposure	8	6.25273
7	Reinfection: mixed sex exposure	9	5.87616
7	Reinfection: mixed sex exposure	17	3.66616
7	Reinfection: mixed sex exposure	18	3.96644
7	Reinfection: mixed sex exposure	26	12.2973
7	Reinfection: mixed sex exposure	30	13.178
7	Reinfection: mixed sex exposure	54	5.27318
8	Reinfection: mixed sex exposure	0	0.285934
8	Reinfection: mixed sex exposure	8	0.326742
8	Reinfection: mixed sex exposure	9	0.359747
8	Reinfection: mixed sex exposure	17	1.56639
8	Reinfection: mixed sex exposure	18	1.76313
8	Reinfection: mixed sex exposure	26	6.06989
8	Reinfection: mixed sex exposure	30	4.26139
8	Reinfection: mixed sex exposure	54	3.4822
9	Reinfection: single-sex exposure	0	0.281692
9	Reinfection: single-sex exposure	8	0.19149
9	Reinfection: single-sex exposure	9	0.171389
9	Reinfection: single-sex exposure	17	1.96932
9	Reinfection: single-sex exposure	18	2.37884
9	Reinfection: single-sex exposure	26	3.22124
9	Reinfection: single-sex exposure	30	2.72795
9	Reinfection: single-sex exposure	54	1.96828
11	Reinfection: mixed sex exposure	0	0.127686
11	Reinfection: mixed sex exposure	8	0.355625
11	Reinfection: mixed sex exposure	9	0.405314
11	Reinfection: mixed sex exposure	17	1.51737
11	Reinfection: mixed sex exposure	18	1.27774
11	Reinfection: mixed sex exposure	26	2.17941
11	Reinfection: mixed sex exposure	30	3.66578
11	Reinfection: mixed sex exposure	54	2.69445
12	Reinfection: single-sex exposure	0	0.166414
12	Reinfection: single-sex exposure	8	0.116995
12	Reinfection: single-sex exposure	9	0.11351
12	Reinfection: single-sex exposure	17	0.129015
12	Reinfection: single-sex exposure	18	0.12904
12	Reinfection: single-sex exposure	26	0.175556
12	Reinfection: single-sex exposure	30	0.117247
12	Reinfection: single-sex exposure	54	0.114192
13	Infection control	18	0.140783
13	Infection control	26	1.11379
13	Infection control	30	2.30167
13	Infection control	54	2.51063
14	Infection control	18	0.140909
14	Infection control	26	0.549066
14	Infection control	30	0.999242
14	Infection control	54	2.2254
15	Infection control	18	0.464015
15	Infection control	26	1.04533
15	Infection control	30	1.9446
15	Infection control	54	3.15591
16	Infection control	18	0.285758
16	Infection control	26	0.816414
16	Infection control	30	1.21093
16	Infection control	54	2.63136
17	Infection control	18	0.615783
17	Infection control	26	0.729394
17	Infection control	30	1.12715
17	Infection control	54	2.93684
18	Infection control	18	0.459545
18	Infection control	26	0.835657
18	Infection control	30	1.91687
18	Infection control	54	1.72379
19	Infection control	18	0.159949
19	Infection control	26	0.501894
19	Infection control	30	1.15359
19	Infection control	54	1.11263
20	Infection control	18	0.652374
20	Infection control	26	0.921919
20	Infection control	30	1.26154
20	Infection control	54	1.80518
21	Infection control	18	0.131288
21	Infection control	26	0.443207
21	Infection control	30	1.0774
21	Infection control	54	0.91452
22	Reinfection: single-sex exposure	0	0.403939
22	Reinfection: single-sex exposure	8	0.27851
22	Reinfection: single-sex exposure	9	0.25601
22	Reinfection: single-sex exposure	17	0.271667
22	Reinfection: single-sex exposure	18	0.388586
22	Reinfection: single-sex exposure	26	0.352374
22	Reinfection: single-sex exposure	30	0.91851
22	Reinfection: single-sex exposure	54	1.43043
23	Infection control	18	0.230631
23	Infection control	26	1.70275
23	Infection control	30	3.17366
23	Infection control	54	2.98164
24	Infection control	18	0.157197
24	Infection control	26	0.310606
24	Infection control	30	0.96803
24	Infection control	54	1.14381

## Sheet: Fig3d
participant	group	week	EIA_code
1	Reinfection: single-sex exposure	0	<1:32
1	Reinfection: single-sex exposure	8	1:64
1	Reinfection: single-sex exposure	17	1:256
1	Reinfection: single-sex exposure	30	1:512
1	Reinfection: single-sex exposure	54	1:32
2	Reinfection: mixed sex exposure	0	<1:32
2	Reinfection: mixed sex exposure	8	<1:32
2	Reinfection: mixed sex exposure	17	<1:32
2	Reinfection: mixed sex exposure	30	1:512
2	Reinfection: mixed sex exposure	54	1:128
3	Reinfection: single-sex exposure	0	<1:32
3	Reinfection: single-sex exposure	8	<1:32
3	Reinfection: single-sex exposure	17	1:128
3	Reinfection: single-sex exposure	30	1:256
3	Reinfection: single-sex exposure	54	1:64
4	Reinfection: single-sex exposure	0	<1:32
4	Reinfection: single-sex exposure	8	<1:32
4	Reinfection: single-sex exposure	17	<1:32
4	Reinfection: single-sex exposure	30	1:64
4	Reinfection: single-sex exposure	38	1:64
4	Reinfection: single-sex exposure	54	<1:32
5	Reinfection: single-sex exposure	0	<1:32
5	Reinfection: single-sex exposure	8	<1:32
5	Reinfection: single-sex exposure	17	1:64
5	Reinfection: single-sex exposure	30	1:128
5	Reinfection: single-sex exposure	54	1:32
6	Reinfection: single-sex exposure	0	<1:32
6	Reinfection: single-sex exposure	8	1:32
6	Reinfection: single-sex exposure	17	1:64
6	Reinfection: single-sex exposure	30	1:128
6	Reinfection: single-sex exposure	54	<1:32
7	Reinfection: mixed sex exposure	0	<1:32
7	Reinfection: mixed sex exposure	8	1:64
7	Reinfection: mixed sex exposure	17	1:64
7	Reinfection: mixed sex exposure	30	>1:1024
7	Reinfection: mixed sex exposure	54	1:256
8	Reinfection: mixed sex exposure	0	<1:32
8	Reinfection: mixed sex exposure	8	<1:32
8	Reinfection: mixed sex exposure	17	1:32
8	Reinfection: mixed sex exposure	30	1:1024
8	Reinfection: mixed sex exposure	54	1:128
9	Reinfection: single-sex exposure	0	<1:32
9	Reinfection: single-sex exposure	8	<1:32
9	Reinfection: single-sex exposure	17	<1:32
9	Reinfection: single-sex exposure	30	<1:32
9	Reinfection: single-sex exposure	38	1:32
9	Reinfection: single-sex exposure	54	<1:32
10	Reinfection: mixed sex exposure	0	<1:32
10	Reinfection: mixed sex exposure	17	1:64
11	Reinfection: mixed sex exposure	0	<1:32
11	Reinfection: mixed sex exposure	8	<1:32
11	Reinfection: mixed sex exposure	17	1:32
11	Reinfection: mixed sex exposure	30	1:1024
11	Reinfection: mixed sex exposure	54	1:128
12	Reinfection: single-sex exposure	0	<1:32
12	Reinfection: single-sex exposure	8	<1:32
12	Reinfection: single-sex exposure	17	<1:32
12	Reinfection: single-sex exposure	30	<1:32
12	Reinfection: single-sex exposure	38	<1:32
12	Reinfection: single-sex exposure	54	<1:32
13	Infection control	0	<1:32
13	Infection control	30	1:32
13	Infection control	38	1:64
13	Infection control	54	<1:32
14	Infection control	0	<1:32
14	Infection control	30	<1:32
14	Infection control	38	1:32
14	Infection control	54	<1:32
15	Infection control	0	<1:32
15	Infection control	30	1:128
15	Infection control	38	1:64
15	Infection control	54	1:64
16	Infection control	0	<1:32
16	Infection control	30	1:32
16	Infection control	38	1:64
16	Infection control	54	<1:32
17	Infection control	0	<1:32
17	Infection control	30	<1:32
17	Infection control	38	<1:32
17	Infection control	54	<1:32
18	Infection control	0	<1:32
18	Infection control	30	1:64
18	Infection control	38	1:128
18	Infection control	54	<1:32
19	Infection control	0	<1:32
19	Infection control	30	<1:32
19	Infection control	38	1:32
19	Infection control	54	<1:32
20	Infection control	0	<1:32
20	Infection control	30	1:64
20	Infection control	38	1:128
20	Infection control	54	<1:32
21	Infection control	0	<1:32
21	Infection control	30	<1:32
21	Infection control	38	1:32
21	Infection control	54	<1:32
22	Infection control	0	<1:32
22	Infection control	30	<1:32
22	Infection control	38	1:32
22	Infection control	54	<1:32
23	Infection control	0	<1:32
23	Infection control	30	1:256
23	Infection control	38	1:64
23	Infection control	54	<1:32
24	Infection control	0	<1:32
24	Infection control	30	<1:32
24	Infection control	38	1:32
24	Infection control	54	<1:32

## Sheet: Fig3e
participant	eggs2	week	CCL23
1	Reinfection: single-sex exposure	0	276.3
1	Reinfection: single-sex exposure	4	506.5
1	Reinfection: single-sex exposure	8	603.14
1	Reinfection: single-sex exposure	9	211.87
1	Reinfection: single-sex exposure	13	498.791
1	Reinfection: single-sex exposure	17	541.1
1	Reinfection: single-sex exposure	18	588.06
1	Reinfection: single-sex exposure	22	266.85
1	Reinfection: single-sex exposure	26	687.97
1	Reinfection: single-sex exposure	30	399.64
1	Reinfection: single-sex exposure	38	312.77
2	Reinfection: mixed sex exposure	0	593.704
2	Reinfection: mixed sex exposure	4	588.72
2	Reinfection: mixed sex exposure	8	606.48
2	Reinfection: mixed sex exposure	9	529.63
2	Reinfection: mixed sex exposure	13	637.83
2	Reinfection: mixed sex exposure	17	562.22
2	Reinfection: mixed sex exposure	18	748.69
2	Reinfection: mixed sex exposure	22	992.36
2	Reinfection: mixed sex exposure	26	1596.66
2	Reinfection: mixed sex exposure	30	912.56
2	Reinfection: mixed sex exposure	38	630.87
3	Reinfection: single-sex exposure	0	678.92
3	Reinfection: single-sex exposure	4	1108.45
3	Reinfection: single-sex exposure	8	532.51
3	Reinfection: single-sex exposure	9	541.07
3	Reinfection: single-sex exposure	13	610.92
3	Reinfection: single-sex exposure	17	693.82
3	Reinfection: single-sex exposure	18	786.97
3	Reinfection: single-sex exposure	22	544.59
3	Reinfection: single-sex exposure	26	624.21
3	Reinfection: single-sex exposure	30	416.88
3	Reinfection: single-sex exposure	38	507.25
4	Reinfection: single-sex exposure	0
4	Reinfection: single-sex exposure	4	529.62
4	Reinfection: single-sex exposure	8	467.7
4	Reinfection: single-sex exposure	9
4	Reinfection: single-sex exposure	13	661.46
4	Reinfection: single-sex exposure	17	452.61
4	Reinfection: single-sex exposure	18	350.78
4	Reinfection: single-sex exposure	22	477.77
4	Reinfection: single-sex exposure	26	486.8
4	Reinfection: single-sex exposure	30	561.59
4	Reinfection: single-sex exposure	38
5	Reinfection: single-sex exposure	0	454.28
5	Reinfection: single-sex exposure	4
5	Reinfection: single-sex exposure	8	816.68
5	Reinfection: single-sex exposure	9	1192.51
5	Reinfection: single-sex exposure	13	686.5
5	Reinfection: single-sex exposure	17	688.67
5	Reinfection: single-sex exposure	18	870.28
5	Reinfection: single-sex exposure	22
5	Reinfection: single-sex exposure	26
5	Reinfection: single-sex exposure	30	757.44
5	Reinfection: single-sex exposure	38	624.21
6	Reinfection: single-sex exposure	0
6	Reinfection: single-sex exposure	4
6	Reinfection: single-sex exposure	8	459.078
6	Reinfection: single-sex exposure	9	407.09
6	Reinfection: single-sex exposure	13	12
6	Reinfection: single-sex exposure	17	498.92
6	Reinfection: single-sex exposure	18	435.51
6	Reinfection: single-sex exposure	22	621.4
6	Reinfection: single-sex exposure	26	547.8
6	Reinfection: single-sex exposure	30	696.25
6	Reinfection: single-sex exposure	38	593.78
7	Reinfection: mixed sex exposure	0	622
7	Reinfection: mixed sex exposure	4	931.18
7	Reinfection: mixed sex exposure	8	1910
7	Reinfection: mixed sex exposure	9	1141.2
7	Reinfection: mixed sex exposure	13	1282.25
7	Reinfection: mixed sex exposure	17	1086.13
7	Reinfection: mixed sex exposure	18	863.03
7	Reinfection: mixed sex exposure	22	1105.27
7	Reinfection: mixed sex exposure	26	1959.2
7	Reinfection: mixed sex exposure	30	1479.94
7	Reinfection: mixed sex exposure	38	720.95
8	Reinfection: mixed sex exposure	0	653.34
8	Reinfection: mixed sex exposure	4	680.01
8	Reinfection: mixed sex exposure	8	520.41
8	Reinfection: mixed sex exposure	9	563.85
8	Reinfection: mixed sex exposure	13	699.65
8	Reinfection: mixed sex exposure	17	484.12
8	Reinfection: mixed sex exposure	18	636.34
8	Reinfection: mixed sex exposure	22	532.06
8	Reinfection: mixed sex exposure	26	1600.61
8	Reinfection: mixed sex exposure	30	833.69
8	Reinfection: mixed sex exposure	38	660.55
9	Reinfection: single-sex exposure	0	321.87
9	Reinfection: single-sex exposure	4	2044.28
9	Reinfection: single-sex exposure	8	1354.73
9	Reinfection: single-sex exposure	9	996.3
9	Reinfection: single-sex exposure	13	31.17
9	Reinfection: single-sex exposure	17
9	Reinfection: single-sex exposure	18	921.8
9	Reinfection: single-sex exposure	22
9	Reinfection: single-sex exposure	26	436.48
9	Reinfection: single-sex exposure	30	24.91
9	Reinfection: single-sex exposure	38	959.24
11	Reinfection: mixed sex exposure	0	463.59
11	Reinfection: mixed sex exposure	4	431.02
11	Reinfection: mixed sex exposure	8	539.96
11	Reinfection: mixed sex exposure	9	434.39
11	Reinfection: mixed sex exposure	13	447.96
11	Reinfection: mixed sex exposure	17	433.75
11	Reinfection: mixed sex exposure	18	568.38
11	Reinfection: mixed sex exposure	22	457.57
11	Reinfection: mixed sex exposure	26	1485.39
11	Reinfection: mixed sex exposure	30	594.94
11	Reinfection: mixed sex exposure	38	1105.27
12	Reinfection: single-sex exposure	0	366.86
12	Reinfection: single-sex exposure	4	493.37
12	Reinfection: single-sex exposure	8	440.72
12	Reinfection: single-sex exposure	9	427.97
12	Reinfection: single-sex exposure	13	476
12	Reinfection: single-sex exposure	17	406.47
12	Reinfection: single-sex exposure	18	438.84
12	Reinfection: single-sex exposure	22	435.88
12	Reinfection: single-sex exposure	26	427.69
12	Reinfection: single-sex exposure	30	449.76
12	Reinfection: single-sex exposure	38	458.66
13	group	18	359.51
13	Infection control	22	1173.9
13	Infection control	26	923.38
13	Infection control	30	543.66
14	Infection control	18	834.16
14	Infection control	22	757.02
14	Infection control	26	773.69
14	Infection control	30	839.8
15	Infection control	18	875.45
15	Infection control	22	979.96
15	Infection control	26	780.31
15	Infection control	30	1029.3
16	Infection control	18	809.67
16	Infection control	22	696.23
16	Infection control	26	742.6
16	Infection control	30	813.45
17	Infection control	18	410.8
17	Infection control	22	583.65
17	Infection control	26	672.79
17	Infection control	30	700.54
18	Infection control	18	640.73
18	Infection control	22	880.54
18	Infection control	26	654.64
18	Infection control	30	1041.85
19	Infection control	18	425.91
19	Infection control	22	448.24
19	Infection control	26	498.54
19	Infection control	30	364.28
20	Infection control	18	670.24
20	Infection control	22	747.87
20	Infection control	26	807.79
20	Infection control	30	1168
21	Infection control	18	437.17
21	Infection control	22	1070.17
21	Infection control	26	312.77
21	Infection control	30	458.66
22	Infection control	18	493.37
22	Infection control	22	547.71
22	Infection control	26	742.6
22	Infection control	30	469.55
23	Infection control	18	322.42
23	Infection control	22	1097.52
23	Infection control	26	680.16
23	Infection control	30	310.48
24	Infection control	18	523.88
24	Infection control	22	656.61
24	Infection control	26	664.79
24	Infection control	30	754

## Sheet: Fig3f
participant	group	week	CCL4
1	Reinfection: single-sex exposure	0	91.03
1	Reinfection: single-sex exposure	4	184.76
1	Reinfection: single-sex exposure	8	211.53
1	Reinfection: single-sex exposure	9	111.06
1	Reinfection: single-sex exposure	13	139.86
1	Reinfection: single-sex exposure	17	153.82
1	Reinfection: single-sex exposure	18	175.01
1	Reinfection: single-sex exposure	22	91.03
1	Reinfection: single-sex exposure	26	185.34
1	Reinfection: single-sex exposure	30	153.82
1	Reinfection: single-sex exposure	38	91.03
2	Reinfection: mixed sex exposure	0	131.77
2	Reinfection: mixed sex exposure	4	161.15
2	Reinfection: mixed sex exposure	8	194.05
2	Reinfection: mixed sex exposure	9	129.43
2	Reinfection: mixed sex exposure	13	161.15
2	Reinfection: mixed sex exposure	17	206.4
2	Reinfection: mixed sex exposure	18	142.12
2	Reinfection: mixed sex exposure	22	161.15
2	Reinfection: mixed sex exposure	26	227.79
2	Reinfection: mixed sex exposure	30	194.05
2	Reinfection: mixed sex exposure	38	173.73
3	Reinfection: single-sex exposure	0	99.51
3	Reinfection: single-sex exposure	4	327.13
3	Reinfection: single-sex exposure	8	49
3	Reinfection: single-sex exposure	9	49
3	Reinfection: single-sex exposure	13	129.43
3	Reinfection: single-sex exposure	17	131.77
3	Reinfection: single-sex exposure	18	49
3	Reinfection: single-sex exposure	22	49
3	Reinfection: single-sex exposure	26	129.43
3	Reinfection: single-sex exposure	30	111.06
3	Reinfection: single-sex exposure	38	49
4	Reinfection: single-sex exposure	0	161.15
4	Reinfection: single-sex exposure	4	131.77
4	Reinfection: single-sex exposure	8	129.43
4	Reinfection: single-sex exposure	9	139.86
4	Reinfection: single-sex exposure	13	436.26
4	Reinfection: single-sex exposure	17	111.06
4	Reinfection: single-sex exposure	18	194.05
4	Reinfection: single-sex exposure	22	175.01
4	Reinfection: single-sex exposure	26	131.77
4	Reinfection: single-sex exposure	30	129.43
4	Reinfection: single-sex exposure	38	111.06
5	Reinfection: single-sex exposure	0	131.77
5	Reinfection: single-sex exposure	4	355.09
5	Reinfection: single-sex exposure	8	111.06
5	Reinfection: single-sex exposure	9	147.33
5	Reinfection: single-sex exposure	13	129.43
5	Reinfection: single-sex exposure	17	153.82
5	Reinfection: single-sex exposure	18	129.43
5	Reinfection: single-sex exposure	22	129.43
5	Reinfection: single-sex exposure	26	129.43
5	Reinfection: single-sex exposure	30	161.15
5	Reinfection: single-sex exposure	38	129.43
6	Reinfection: single-sex exposure	0	91.03
6	Reinfection: single-sex exposure	4	129.43
6	Reinfection: single-sex exposure	8	99.51
6	Reinfection: single-sex exposure	9	49
6	Reinfection: single-sex exposure	13	129.43
6	Reinfection: single-sex exposure	17	99.51
6	Reinfection: single-sex exposure	18	91.03
6	Reinfection: single-sex exposure	22	91.03
6	Reinfection: single-sex exposure	26	131.77
6	Reinfection: single-sex exposure	30	91.03
6	Reinfection: single-sex exposure	38	91.03
7	Reinfection: mixed sex exposure	0	129.43
7	Reinfection: mixed sex exposure	4	248.58
7	Reinfection: mixed sex exposure	8	258.73
7	Reinfection: mixed sex exposure	9	131.77
7	Reinfection: mixed sex exposure	13	161.15
7	Reinfection: mixed sex exposure	17	161.15
7	Reinfection: mixed sex exposure	18	153.82
7	Reinfection: mixed sex exposure	22	175.01
7	Reinfection: mixed sex exposure	26	262.31
7	Reinfection: mixed sex exposure	30	242.64
7	Reinfection: mixed sex exposure	38	194.05
8	Reinfection: mixed sex exposure	0	175.01
8	Reinfection: mixed sex exposure	4	297.31
8	Reinfection: mixed sex exposure	8	194.05
8	Reinfection: mixed sex exposure	9	175.01
8	Reinfection: mixed sex exposure	13	225.31
8	Reinfection: mixed sex exposure	17	185.34
8	Reinfection: mixed sex exposure	18	153.82
8	Reinfection: mixed sex exposure	22	201.9
8	Reinfection: mixed sex exposure	26	424.98
8	Reinfection: mixed sex exposure	30	161.15
8	Reinfection: mixed sex exposure	38	206.4
9	Reinfection: single-sex exposure	0	153.82
9	Reinfection: single-sex exposure	4	163.33
9	Reinfection: single-sex exposure	8	147.33
9	Reinfection: single-sex exposure	9	129.43
9	Reinfection: single-sex exposure	13	131.77
9	Reinfection: single-sex exposure	17	129.43
9	Reinfection: single-sex exposure	18	153.82
9	Reinfection: single-sex exposure	22	163.33
9	Reinfection: single-sex exposure	26	153.82
9	Reinfection: single-sex exposure	30	129.43
9	Reinfection: single-sex exposure	38	131.77
11	Reinfection: mixed sex exposure	0	163.33
11	Reinfection: mixed sex exposure	4	227.79
11	Reinfection: mixed sex exposure	8	194.05
11	Reinfection: mixed sex exposure	9	185.34
11	Reinfection: mixed sex exposure	13	194.05
11	Reinfection: mixed sex exposure	17	248.58
11	Reinfection: mixed sex exposure	18	297.31
11	Reinfection: mixed sex exposure	22	225.31
11	Reinfection: mixed sex exposure	26	579.23
11	Reinfection: mixed sex exposure	30	452.73
11	Reinfection: mixed sex exposure	38	309.59
12	Reinfection: single-sex exposure	0	99.51
12	Reinfection: single-sex exposure	4	111.06
12	Reinfection: single-sex exposure	8	99.51
12	Reinfection: single-sex exposure	9	99.51
12	Reinfection: single-sex exposure	13	99.51
12	Reinfection: single-sex exposure	17	99.51
12	Reinfection: single-sex exposure	18	49
12	Reinfection: single-sex exposure	22	99.51
12	Reinfection: single-sex exposure	26	49
12	Reinfection: single-sex exposure	30	129.43
12	Reinfection: single-sex exposure	38	111.06
13	Infection control	18	49
13	Infection control	22	258.73
13	Infection control	26	111.06
13	Infection control	30	131.77
14	Infection control	18	131.77
14	Infection control	22	111.06
14	Infection control	26	111.06
14	Infection control	30	131.77
15	Infection control	18	49
15	Infection control	22	91.03
15	Infection control	26	49
15	Infection control	30	49
16	Infection control	18	49
16	Infection control	22	99.51
16	Infection control	26	131.77
16	Infection control	30	91.03
17	Infection control	18	129.43
17	Infection control	22	131.77
17	Infection control	26	111.06
17	Infection control	30	153.82
18	Infection control	18	99.51
18	Infection control	22	111.06
18	Infection control	26	131.77
18	Infection control	30	131.77
19	Infection control	18	49
19	Infection control	22	49
19	Infection control	26	49
19	Infection control	30	49
20	Infection control	18	142.12
20	Infection control	22	225.31
20	Infection control	26	175.01
20	Infection control	30	242.64
21	Infection control	18	131.77
21	Infection control	22	372.89
21	Infection control	26	185.34
21	Infection control	30	131.77
22	Infection control	18	49
22	Infection control	22	49
22	Infection control	26	131.77
22	Infection control	30	91.03
23	Infection control	18	139.86
23	Infection control	22	350.74
23	Infection control	26	288.1
23	Infection control	30	227.79
24	Infection control	18	153.82
24	Infection control	22	153.82
24	Infection control	26	175.01
24	Infection control	30	129.43

[truncated: 4 more sheets: Fig3g, Fig3h, Fig3i, Fig3j]
